# Supplementary material for: Lsm1 Coordinates Mitochondrial Homeostasis, TORC1 Signaling, and Virulence in Candida albicans
Source: Microorganisms. 2026 Mar 28;14(4):771. doi: 10.3390/microorganisms14040771 (PMC13118331; doi:10.3390/microorganisms14040771)
Supplement: Supplementary file 1 [file microorganisms-14-00771-s001.zip]

Archive with 1 entries (1 files):
- microorganisms-4178266-supplementary.pdf
